# Supplementary material for: Exploring the Therapeutic Potential of Ganoderic Acid A Against Inflammatory Bowel Disease Based on Network Pharmacology, Molecular Docking, and Intestinal Organoid Validation
Source: Int J Mol Sci. 2026 Jun 24;27(13):5698. doi: 10.3390/ijms27135698 (PMC13361695; doi:10.3390/ijms27135698)
Supplement: Supplementary file 1 [file ijms-27-05698-s001.zip]

Archive with 3 entries (3 files):
- S3_Autodock.rar
- S1_Processed gene lists.xlsx
- S2_R scripts.pdf
