# Supplementary material for: Exploring the Therapeutic Potential of Ganoderic Acid A Against Inflammatory Bowel Disease Based on Network Pharmacology, Molecular Docking, and Intestinal Organoid Validation
Source: Int J Mol Sci. 2026 Jun 24;27(13):5698. doi: 10.3390/ijms27135698 (PMC13361695; doi:10.3390/ijms27135698)
Supplement: Supplementary file 1 [file ijms-27-05698-s001.zip › S1_Processed gene lists.xlsx]

## Sheet: diff_gene_merge
gene	logFC	AveExpr	t	P.Value	adj.P.Val	B	change
SLC16A9	-1.68411	6.68754076923077	-7.2977	1.86629798397433e-10	1.40309486498405e-07	13.5763267854102	Down
PRKG2	-1.57602	5.08543858974359	-7.19348	2.97011518701649e-10	1.8216185407528e-07	13.1320953180543	Down
ABCB1	-1.38466	7.95447538461538	-6.80531	1.65703489596902e-09	4.15759365249046e-07	11.4889479865445	Down
UGT1A1	-1.19925	7.34917256410256	-6.4507	7.81475592647445e-09	9.63654505938695e-07	10.0073172864246	Down
SLC38A4	-1.83525	6.48050128205128	-6.17505	2.56811322100593e-08	1.99508155762548e-06	8.87174182378639	Down
CYP2B7P	-1.30483	5.70348858974359	-5.99437	5.55287754429633e-08	3.35272963853291e-06	8.13632341197678	Down
ABCG2	-2.11145	7.65302794871795	-5.96911	6.18125520153606e-08	3.58006358931587e-06	8.03413051704101	Down
SLC4A10	-1.00068	5.8490317948718	-5.82607	1.13099901750856e-07	5.32506325294032e-06	7.45844537834221	Down
MAPK14	-1.9203	7.84659935897436	-5.64098	2.45234940556682e-07	9.12361259272132e-06	6.7216320595978	Down
SLC20A1	-1.08029	9.54420538461538	-5.64045	2.45775675052434e-07	9.12361259272132e-06	6.71953634431004	Down
AKR1B10	-1.0102	8.85312717948718	-5.62699	2.59906138826936e-07	9.50921895055035e-06	6.66634853351566	Down
CYP4F12	-1.04188	7.00808256410256	-5.49462	4.49213446635135e-07	1.38278179740635e-05	6.1459780781375	Down
PADI2	-1.18024	9.17176217948718	-5.30477	9.75619988442325e-07	2.36359661649031e-05	5.40924635651507	Down
CYP2B6	-1.31198	7.22252974358974	-5.2499	1.21819664439175e-06	2.76988204821407e-05	5.19851759737175	Down
SLC17A4	-1.26398	8.57908756410257	-5.23595	1.28872712664071e-06	2.88244476137125e-05	5.14512021486126	Down
HMGCS2	-2.07053	10.3893784615385	-5.09505	2.267285894486e-06	4.32825079748101e-05	4.60952808641021	Down
AQP8	-2.5319	10.383413974359	-5.07948	2.41229570167865e-06	4.48293050191228e-05	4.55079491500368	Down
PHLPP2	-1.02819	7.56515	-5.0793	2.41400402467172e-06	4.48293050191228e-05	4.55012429477587	Down
SLC51A	-1.02335	8.34383525641026	-5.07454	2.46013509531872e-06	4.54887581388455e-05	4.53219269287706	Down
HSD17B2	-1.16368	9.68590282051282	-5.02302	3.01836058603501e-06	5.23017931733324e-05	4.33852904054185	Down
SLC30A10	-1.51742	8.29276192307692	-5.00401	3.25402686101251e-06	5.5235506207398e-05	4.26735774463558	Down
HNF1A-AS1	-1.09184	8.37984474358974	-4.88994	5.09582906822815e-06	7.57902949994418e-05	3.84303881754654	Down
ADH1C	-1.0285	10.4489142307692	-4.81029	6.94964991097674e-06	9.51077750001314e-05	3.54983328880419	Down
GUCA2A	-1.42286	10.144838974359	-4.7262	9.61751937400052e-06	0.00012143781733391	3.24310514008369	Down
B4GALNT2	-1.24903	8.86887525641026	-4.68691	1.11832785013023e-05	0.000135466470244985	3.10081592214845	Down
PCK1	-1.6185	8.48347641025641	-4.67575	1.16714886200756e-05	0.000139623821754498	3.06052020020048	Down
CWH43	-1.28671	7.37029615384615	-4.63038	1.3878252776004e-05	0.000157012892814345	2.89727019226673	Down
NXPE4	-1.39845	9.67556794871795	-4.51441	2.15234811533766e-05	0.000217436606744948	2.48405684471112	Down
SLC26A2	-1.61579	10.6414834615385	-4.40805	3.20242712883827e-05	0.0002951196783895	2.11050919016876	Down
CA1	-1.76405	10.5406397435897	-4.0721	0.000108609143884867	0.000756272694168124	0.966681609723013	Down
UGT2A3	-1.194	7.15394423076923	-3.85493	0.000232285943154284	0.00137333705067074	0.258605208753711	Down
TNF	-1.16457	9.07596294871795	-3.82492	0.00025752578617698	0.00149300894841808	0.162803688917891	Down
CD177	-1.26496	7.91570371794872	-3.03358	0.00325571082314156	0.0111765497781908	-2.16501	Down
MIR6840	-1.22039	5.36494714642857	-5.92926	2.59385447492694e-06	0.0115684803698851	4.7192179505958	Down
CDKN2B	-1.21884	5.78358581071429	-5.28447	1.43798306170271e-05	0.0115684803698851	3.15004342115887	Down
RNF125	-1.61114	5.81229495357143	-5.04937	2.69857376904525e-05	0.0130624043618082	2.57159001327103	Down
AMACR	-1.50138	8.63930172142857	-4.94925	3.52969135691273e-05	0.0135359451038958	2.3247037443809	Down
MIR4680	-1.1922	9.653	-4.88691	4.17214190800038e-05	0.0135359451038958	2.17090458156556	Down
TRPM6	-1.99389	6.58495	-4.82288	4.95399112711767e-05	0.0135359451038958	2.01290634864298	Down
RUNDC3B	-1.6201	6.40108764285714	-4.52538	0.000109979551094194	0.0165615361033119	1.27926235478083	Down
RAB40B	-1.1507	8.40265402857143	-4.45712	0.00013201892989901	0.0179075138452009	1.11128194266765	Down
LRRN2	-1.37967	5.47249021071429	-4.40097	0.00015340043792268	0.0181855026925954	0.973259254632213	Down
VAV3	-1.13508	9.59796725357143	-4.37179	0.000165836391030876	0.0186444783518109	0.901596193375907	Down
APOBEC3B	-1.69935	9.37992402857143	-4.35794	0.00017208182453981	0.0192060104657115	0.867612594908445	Down
DPP10-AS1	-2.23546	6.37154396428571	-4.33443	0.000183228055524518	0.0195172770289894	0.80992340481458	Down
LOC286052	-1.26979	7.05499436428571	-4.33085	0.000184985739521935	0.0195172770289894	0.801148414265085	Down
EFNA1	-1.32406	9.99479274642857	-4.28999	0.000206278446417391	0.0197855161299536	0.701023382885272	Down
CYP2S1	-1.50906	7.26167438928571	-4.26019	0.000223327864702636	0.0202471864347901	0.628055042430206	Down
MAMDC2	-1.14116	4.21837972857143	-4.23268	0.000240300574149591	0.020462259829512	0.56076243762719	Down
RP11-363E7.4	-1.79784	5.13933792142857	-4.23236	0.000240505381778358	0.020462259829512	0.559979855237854	Down
EDN3	-1.13885	8.44295856785714	-4.23225	0.000240574645722846	0.020462259829512	0.559715344658686	Down
CDKN2B-AS1	-1.36475	3.69968935714286	-4.22901	0.000242658443425529	0.0205630562428745	0.55179306810465	Down
CDC14A	-1.12845	5.07516709285714	-4.15857	0.000292635745674513	0.0215600811149127	0.379810255718701	Down
TRHDE	-1.83846	5.48304	-4.11688	0.000326872359028416	0.0223917352532041	0.278245862904122	Down
DPP10	-1.64803	4.20143823928571	-4.1117	0.000331401333996442	0.0224891272960435	0.265616771693498	Down
FAM189A1	-1.0822	4.22059418928571	-4.06294	0.000377099248451242	0.0235394848004573	0.147086470558891	Down
NAAA	-1.22415	9.93207948928571	-4.06216	0.000377882885003113	0.0235394848004573	0.145182102073053	Down
MICAL3	-1.04911	5.26865623928571	-3.95	0.000508190703254621	0.0258798973845142	-0.126455	Down
APPL2	-1.11298	9.72239036071429	-3.92567	0.000541822162082944	0.0264926740186835	-0.185165	Down
ANK3	-1.36592	10.1420264071429	-3.8763	0.000616934310106187	0.0282874890084761	-0.304054	Down
ARHGAP44	-1.00745	9.37162733571429	-3.85609	0.00065055498362834	0.0290136808939906	-0.352626	Down
GREM2	-1.04281	3.03180379642857	-3.8532	0.000655505889765891	0.0291222810831915	-0.359565	Down
PKDCC	-1.21421	7.71282489642857	-3.84774	0.000664964836102832	0.0294282310445509	-0.372677	Down
RP4-758J24.5	-1.17278	5.52213501071429	-3.82419	0.000707305077517889	0.030246263204462	-0.429158	Down
CNTN3	-1.89542	6.62770985714286	-3.81553	0.000723533492960598	0.030601934997745	-0.449909	Down
SOWAHA	-1.23819	8.60791	-3.80959	0.000734876736928922	0.0308402890057211	-0.464139	Down
HPGD	-1.00359	11.2039	-3.79315	0.000767178429286038	0.0313737763480284	-0.50348	Down
ATPAF1	-1.1514	6.00812452857143	-3.78617	0.000781302864840623	0.0313898361289232	-0.520161	Down
RHOU	-1.56787	9.45653501071429	-3.76217	0.000831881662418174	0.0321475072424075	-0.577506	Down
RP11-486A14.1	-1.26888	5.72161273928571	-3.74842	0.000862284223420697	0.0325562096235405	-0.610311	Down
B3GNT8	-1.09593	6.04905807857143	-3.73325	0.000897063327984307	0.0331580112185475	-0.646441	Down
TMEM38B	-1.09989	7.70166	-3.72493	0.000916737964724298	0.03349535532536	-0.666261	Down
NAALADL1	-1.43539	4.87212396071429	-3.67673	0.00103924627525906	0.0351744893164604	-0.780795	Down
CNNM2	-1.2377	6.58663083571429	-3.61966	0.00120504157730593	0.0379770678908534	-0.915833	Down
VLDLR	-1.95737	5.55283	-3.60163	0.00126261331348626	0.0389334132244819	-0.958381	Down
EXPH5	-1.50805	7.71297559285714	-3.59569	0.00128213261380748	0.039165813356362	-0.972364	Down
SRI	-1.05647	9.88907647142857	-3.56887	0.0013741014182707	0.0406442856783688	-1.03549	Down
CLDN8	-3.37633	8.43912688571429	-3.5536	0.00142927479565099	0.0412380924646842	-1.07134	Down
SECTM1	-1.52364	8.25375831428572	-3.53898	0.00148416576773384	0.0419749230726208	-1.10566	Down
MEP1A	-1.07013	11.4963101428571	-3.52432	0.00154121344809473	0.0427154243729736	-1.13999	Down
KCNK5	-1.0502	7.06174685357143	-3.51865	0.00156386688693395	0.0428031842558106	-1.15327	Down
ZBTB10	-1.00737	7.13837234285714	-3.50797	0.00160738698112947	0.0433691204342478	-1.17824	Down
FBXO32	-1.37016	6.63089621785714	-3.47122	0.00176629223548904	0.0452753169993102	-1.26398	Down
SST	-1.88911	9.13860560714286	-3.46739	0.00178370362743651	0.0454827178092271	-1.2729	Down
XXbac-B476C20.9	-1.08132	6.25465	-3.46091	0.00181355781210301	0.045685830002096	-1.28798	Down
NEURL1B	-1.40501	9.20102576071429	-3.43867	0.00191970566225578	0.0465284592716232	-1.33967	Down
WDR78	-1.0976	4.15965282857143	-3.42437	0.00199115602509685	0.0471887935679747	-1.37286	Down
DEFB1	-2.0042	7.48811696071429	-3.42264	0.00199994435626917	0.0472714120572712	-1.37686	Down
CHRDL1	-1.0916	3.78017931071429	-3.39553	0.00214309721873069	0.0489361919805969	-1.43961	Down
GUCA2B	-2.7123	9.58088000357143	-3.37801	0.00224078472455588	0.0504025047393529	-1.48005	Down
TSPAN7	-1.11861	9.95846570357143	-3.3538	0.00238293335785052	0.0516791613531943	-1.53583	Down
TMED6	-1.3858	5.81813	-3.34709	0.00242385167554927	0.052170956102133	-1.55126	Down
SCNN1B	-1.95622	6.68210647857143	-3.34373	0.00244461032725794	0.0522735367174408	-1.55899	Down
CKB	-1.40092	11.5916686714286	-3.33298	0.00251213538871946	0.0529085703188665	-1.58368	Down
ENTPD5	-1.08319	4.78075575714286	-3.31894	0.00260305044972878	0.0534060619067429	-1.61588	Down
VIPR1	-1.37471	8.47956067142857	-3.30691	0.00268342623938544	0.0536949835248146	-1.64342	Down
PDK2	-1.27092	5.85221606071429	-3.30158	0.00271981231872344	0.0541124398716456	-1.65561	Down
RP11-33O4.1	-1.36038	6.43193993214286	-3.29908	0.00273708378552109	0.0543143772877038	-1.66134	Down
ACSF2	-1.83302	7.00202	-3.25847	0.00303209526289497	0.057145255037098	-1.75395	Down
CHP2	-2.10333	9.91965	-3.2581	0.00303498911259847	0.0571527167870396	-1.75481	Down
LOC101929340	-1.25521	5.29884363214286	-3.2574	0.00304030778500392	0.057205791217837	-1.75639	Down
TMEM37	-1.5967	7.95501598571429	-3.22745	0.00327791973978135	0.0597600029053366	-1.8244	Down
LOC283070	-1.22813	7.51314112857143	-3.22248	0.00331906634853541	0.060106315635031	-1.83567	Down
IGSF9	-1.1748	6.87906770357143	-3.22122	0.00332950273034283	0.0602116356442843	-1.8385	Down
GULP1	-1.06794	7.50658242142857	-3.17081	0.00377700183343392	0.0645872959259851	-1.95231	Down
THBS1	-1.04367	3.89676853928571	-3.16689	0.00381404839307915	0.0650263988328248	-1.96111	Down
DHRS11	-1.18943	10.6439735214286	-3.16486	0.00383344193446921	0.0651284067870081	-1.96568	Down
CHRNA1	-1.02106	2.77504406071429	-3.15351	0.00394345916868245	0.0660514976423532	-1.99119	Down
SLC6A19	-1.25508	6.61862278571429	-3.15139	0.00396429447605702	0.0661736092422974	-1.99594	Down
PTPRR	-1.40474	8.07906	-3.1446	0.00403189047753532	0.06679917025779	-2.01117	Down
DEPDC7	-1.36984	6.59311045714286	-3.10804	0.00441503080815614	0.070492606343763	-2.09291	Down
MS4A8	-1.43631	6.74164601071429	-3.09736	0.00453341393724211	0.0716824539627501	-2.11672	Down
ERBB2	-1.0923	3.94861534642857	-3.08723	0.00464855182080105	0.0726346249674138	-2.13927	Down
AIFM3	-1.13576	6.51609	-3.08542	0.00466937177358636	0.0727264984204601	-2.14329	Down
RP11-567C2.1	-1.03631	3.99289920714286	-3.07567	0.00478322344745404	0.0734920642876572	-2.16495	Down
EPHX2	-1.00675	8.03129816428571	-3.06825	0.00487163314491035	0.0740891683579682	-2.18141	Down
CYP27A1	-1.11494	6.68529270714286	-3.06783	0.00487667340677885	0.0740891683579682	-2.18234	Down
SELENBP1	-1.13621	12.4002256464286	-3.04789	0.00512240687351176	0.0763025190533522	-2.2265	Down
HEPACAM2	-1.18441	10.8839217392857	-3.0378	0.00525117279051893	0.0775641274674455	-2.24879	Down
DDAH2	-1.13789	8.13710276428571	-2.98858	0.00592495234930616	0.0833877280980772	-2.35705	Down
MT1M	-2.32109	8.29237766428571	-2.93097	0.00681803083935721	0.0894141541986584	-2.48269	Down
LINC00992	-1.16326	6.46081096428571	-2.92465	0.00692337428117304	0.0903632650047	-2.49639	Down
LGALS2	-1.05841	9.47737943928571	-2.91223	0.00713502159561517	0.0914507182025013	-2.52329	Down
ADIRF	-1.31205	9.13048785357143	-2.9063	0.00723831450455665	0.0920282327090692	-2.53613	Down
PYY	-1.1714	9.01768200714286	-2.9062	0.00723998334249671	0.0920282327090692	-2.53634	Down
TEX11	-1.14842	6.08616853571429	-2.90136	0.00732531726922861	0.0927522186607364	-2.5468	Down
SLC19A3	-1.24643	3.68439565714286	-2.89873	0.00737209810439084	0.0932409439087058	-2.55248	Down
SLC25A34	-1.34964	5.82202107857143	-2.88052	0.00770353466597583	0.0953770958644626	-2.59172	Down
TMEM140	-1.02755	6.45307104642857	-2.82893	0.00872116740905415	0.101650692979704	-2.70225	Down
SLC16A1	-1.63944	6.90363	-2.81679	0.00897825439791265	0.103486127261281	-2.7281	Down
LEAP2	-1.267	5.83777961785714	-2.81044	0.00911575401295048	0.104598019968058	-2.74161	Down
PAQR5	-1.09073	6.23093133928571	-2.72156	0.0112585556348975	0.116559164220115	-2.9289	Down
LINC00969	-1.11967	6.49790862142857	-2.7213	0.0112654776331339	0.116578076999595	-2.92945	Down
CDHR1	-1.33821	5.10631200714286	-2.71789	0.0113565299095108	0.116760383228884	-2.93657	Down
MT1F	-1.12441	10.4459740607143	-2.70778	0.0116303892736851	0.118320723246739	-2.95765	Down
HLA-DRB4	-2.29486	5.98855383214286	-2.70386	0.0117382560263898	0.119100353828735	-2.96582	Down
C7orf31	-1.11572	6.53826192142857	-2.68665	0.0122229158672199	0.12212240831528	-3.00158	Down
ACVR1C	-1.01295	7.02422396785714	-2.64975	0.0133260445249602	0.128480112886177	-3.07783	Down
RBM24	-1.26881	4.52311	-2.6463	0.0134336888734604	0.12914403421209	-3.08493	Down
FGFR2	-1.07797	8.78242288571429	-2.6351	0.0137892607606016	0.130966494895212	-3.10795	Down
BEST2	-1.44432	6.34199694642857	-2.63451	0.0138082325186062	0.131037893001124	-3.10916	Down
MCOLN2	-1.28814	7.22503113928571	-2.59482	0.0151411204735286	0.137944750802156	-3.19024	Down
PRAP1	-2.19697	7.96897889642857	-2.52147	0.0179241524545602	0.152003190570918	-3.33819	Down
BAMBI	-1.11135	6.23899313928571	-2.42042	0.0225366630156043	0.173093544064729	-3.53782	Down
GHR	-1.57597	5.25768940357143	-2.39761	0.023718983531467	0.177963924474958	-3.5822	Down
SPON1	-1.02604	10.0249262714286	-2.37806	0.0247767174762886	0.1825736862665	-3.62001	Down
SLC22A5	-1.06961	8.24053241428572	-2.35915	0.025840917563219	0.18651037140632	-3.6564	Down
TCRDV2	-1.02614	5.46533873571429	-2.30417	0.0291763641554335	0.198727288542362	-3.76114	Down
GXYLT2	-1.08718	6.06725972857143	-2.24639	0.0330989132001731	0.214472708586791	-3.86947	Down
MIER3	-1.02231	7.07514088214286	-2.21977	0.0350618086171335	0.222055952041087	-3.91876	Down
ANPEP	-1.55344	10.1926586857143	-2.21274	0.0355974121346479	0.224248014768927	-3.93171	Down
SLC37A2	-1.08302	4.62453	-2.15491	0.0402904740805081	0.240296010731646	-4.03719	Down
HSPB3	-1.39305	3.22305169285714	-2.0984	0.045404306669777	0.257362912416678	-4.13839	Down
PSMB9	1.07326754385965	9.98318756410256	8.04184644366513	6.5834288828601e-12	2.19190562205625e-08	16.7738224413387	Up
FCGR3A	1.32138308270677	6.47868038461538	7.4380109716512	9.96657295392285e-11	1.206993222855e-07	14.1760982385228	Up
RARRES3	1.13914122807017	8.47050269230769	7.09753468297008	4.55065627665168e-10	2.25043131531611e-07	12.7241938273512	Up
PDZK1IP1	1.66548045112781	9.42906615384615	7.07849442563635	4.95211973908398e-10	2.35538984977737e-07	12.6433723616323	Up
CFB	1.52641606516291	8.83439884615385	7.00324302938461	6.91375403361702e-10	2.77813709495652e-07	12.3244	Up
APOL1	1.47862040100251	8.27473076923077	6.9914315150132	7.28505149084456e-10	2.84779256060263e-07	12.274379870264	Up
LCN2	2.04817295739348	10.2633365384615	6.91962555621028	1.00086163507422e-09	3.32416647620412e-07	11.9707867700869	Up
DUOX2	3.28703228070175	9.19680205128205	6.81729575413894	1.57187122147081e-09	4.11618322332571e-07	11.5393701577829	Up
CFI	1.35775578947368	6.90876948717949	6.72828452923616	2.32488093842388e-09	4.95016339752904e-07	11.1653576228096	Up
FCGR1A	1.61146573934837	6.07864576923077	6.53002757059935	5.53391196841356e-09	8.11153159344946e-07	10.3368990507378	Up
CASP3	1.03578260651629	8.16336282051282	6.49798486180861	6.362540564905e-09	8.73259290335879e-07	10.2036396342126	Up
TGM2	1.33790335839599	8.73234717948718	6.49315974943309	6.49753722240223e-09	8.85564926931617e-07	10.1835890839155	Up
ADM	1.23917218045113	8.74010128205128	6.45437138206848	7.69098608640597e-09	9.53436817711583e-07	10.0225617440788	Up
PROK2	1.05873065162907	6.05160730769231	6.38996128835878	1.01700238190086e-08	1.12996079791568e-06	9.75579451717486	Up
S100A8	2.58243177944862	7.37576692307692	6.37543565306822	1.08302652437641e-08	1.1685655637554e-06	9.69574446682497	Up
SPINK1	1.0314968170426	9.72091756410256	6.28158925120703	1.62440902507155e-08	1.50830584614811e-06	9.30879323359809	Up
CXCL1	1.70021278195489	8.99558128205128	6.15187326752883	2.83631567638411e-08	2.14620692057818e-06	8.7769791915281	Up
DUOXA2	2.38214310776942	8.18013974358974	6.14127	2.96808074582869e-08	2.18214794518244e-06	8.7336623522771	Up
PIK3CA	2.30208889724311	8.98800525641026	5.99715230412284	5.48761641934718e-08	3.33058302784649e-06	8.14759367909842	Up
REG1A	2.91800561403508	11.4397287179487	5.95252864757201	6.63138979335628e-08	3.72098293481276e-06	7.96713039579666	Up
AQP9	2.06782671679198	6.06716128205128	5.92524586351898	7.44340758133306e-08	4.01564946968862e-06	7.85703882110053	Up
GBP4	1.22071220551379	7.99382987179487	5.89009223500835	8.6356562736376e-08	4.45882944109311e-06	7.71546390012425	Up
REG1B	3.72956310776943	8.78994615384615	5.73116239129038	1.68387689571255e-07	7.16139323567091e-06	7.07944484741635	Up
RNA5SP443	1.02679681704261	6.59722628205128	5.68524344124629	2.03969881286601e-07	8.05715602248395e-06	6.89696472975454	Up
RNU5A-8P	1.09044847117794	5.88967333333333	5.63593962798933	2.50426431410163e-07	9.24950619721911e-06	6.7016998376825	Up
NOS2	1.98622962406015	8.84601025641026	5.62873972421134	2.58029345172195e-07	9.4852238463457e-06	6.6732437322954	Up
VNN1	1.88682634085213	6.4420932051282	5.61876239935114	2.68941726811136e-07	9.75812555993415e-06	6.63383543906512	Up
ACKR4	1.09871538847118	7.23012025641026	5.57548526837241	3.21769716943998e-07	1.10607153732992e-05	6.46323921073087	Up
CXCL11	1.29794546365914	5.79445717948718	5.52795533949753	3.91576796205154e-07	1.26751233504963e-05	6.27652375722068	Up
DMBT1	2.30697656641603	10.7540232051282	5.51935526846168	4.05709804344918e-07	1.29782654129623e-05	6.24281269109455	Up
IGKV1D-27	1.17910406015037	10.0447382051282	5.51222867796096	4.17800172168046e-07	1.31941067920711e-05	6.21489463164864	Up
IDO1	1.72652348370928	7.69140833333333	5.41099503628264	6.33016880718371e-07	1.73770216984951e-05	5.82002734307664	Up
CHI3L1	2.10413446115288	7.70744576923077	5.3971015477755	6.6999950877145e-07	1.79689396449107e-05	5.76608900642263	Up
SLPI	1.04107859649123	8.8204482051282	5.2687349903979	1.12891520525726e-06	2.62056750734321e-05	5.27073921683714	Up
GBP5	1.34850353383459	7.50539346153846	5.21592896338781	1.39701433787711e-06	3.05143544128997e-05	5.06858621161112	Up
SLC6A14	3.11804899749373	6.81574474358974	5.15751576519642	1.76642813869394e-06	3.6207892876342e-05	4.84610438426382	Up
CCL18	1.70168769423559	8.02217243589744	5.13732520911809	1.91513368032932e-06	3.81162301910804e-05	4.76948615953064	Up
CXCL2	1.11518255639098	6.48868871794872	5.13007419113545	1.97147292356811e-06	3.89412733537661e-05	4.74200618702393	Up
FPR1	1.29222160401002	6.58081769230769	5.11909328457377	2.05989300643495e-06	4.00733442470558e-05	4.70042692732336	Up
PLEKHS1	1.01744105263158	6.64227794871795	5.10838104616836	2.14988311272145e-06	4.15465802861411e-05	4.65990725523957	Up
SAA2	1.09097902255639	6.03903628205128	5.07381418103377	2.46728684030495e-06	4.5528572525849e-05	4.52944295390295	Up
CLEC4E	1.24377002506266	4.36800743589744	5.05536283237211	2.65502108012238e-06	4.79302256338747e-05	4.45998364569599	Up
CLDN1	1.05962872180451	6.51070025641026	5.03422896660403	2.88723432203847e-06	5.08152872839698e-05	4.38058232405311	Up
CYR61	1.09667421052631	6.74595243589744	5.03176657903521	2.91554850040343e-06	5.11700550576821e-05	4.37134188192575	Up
MMP3	2.66623170426065	7.17515961538462	5.0298791344078	2.93743512813371e-06	5.13096510254465e-05	4.3642605376517	Up
PPAR	1.03736418546365	7.88675192307692	5.02917367728985	2.94565669136258e-06	5.1374757992444e-05	4.36161413744851	Up
REG3A	2.44861894736842	9.41698538461539	5.00188788622044	3.28149546684219e-06	5.55803294696397e-05	4.25940077531275	Up
CXCL8	1.54524939849624	6.92826166666667	4.94396723530258	4.12303370455843e-06	6.55914153709479e-05	4.04337303944426	Up
IGKV2D-24	1.00100160401002	10.5189230769231	4.92079494626307	4.51576658346278e-06	6.98834369151286e-05	3.95731173159731	Up
CXCL9	1.58177403508772	7.42007512820513	4.89700320993725	4.95691936539324e-06	7.4388900663139e-05	3.86916969182118	Up
FFAR2	1.06023761904762	5.74239141025641	4.85105728926701	5.9309433988941e-06	8.4835369364521e-05	3.69959038245764	Up
HCAR3	1.62952711779448	5.71965923076923	4.84204552053294	6.14277116472853e-06	8.71578365610744e-05	3.66642895203762	Up
PLAU	1.11298854636591	7.92437397435897	4.77163524487151	8.07181803216969e-06	0.000106667496072263	3.40847652254287	Up
C4BPA	1.87775591478697	7.36027243589744	4.72693813029035	9.59015668109303e-06	0.000121274113732802	3.24579357834139	Up
IGFBP5	1.07132037593984	8.99552653846154	4.71527133817588	1.00301450639357e-05	0.000125207584820613	3.20346886744214	Up
CXCL10	1.65122423558897	7.74701243589744	4.69364754931471	1.08981388488148e-05	0.000133259194129317	3.12517542430254	Up
TNIP3	2.0499171679198	6.48176115384615	4.66354176569522	1.22292358474969e-05	0.000144530715345721	3.01650512854397	Up
IGLV7-46	1.16690804511278	8.08185192307692	4.66102863526788	1.23472380908724e-05	0.000145262357872727	3.0074513900774	Up
CXCL5	1.22504428571429	7.91197705128205	4.63269263124104	1.37567266947535e-05	0.000156462880506725	2.90555891895574	Up
RNA5SP403	1.02759288220551	9.89511564102564	4.60169421708371	1.54776947988495e-05	0.000171691173242259	2.79449569616289	Up
PLEK	1.03643969924812	8.52369205128205	4.56431415440305	1.78321758184865e-05	0.000190640683314517	2.6611342628016	Up
IGKV2D-26	1.1057086716792	9.90572025641026	4.49810246206399	2.28825774555643e-05	0.000228492437951748	2.42645393354349	Up
C4BPB	1.09693363408521	6.19230153846154	4.49332812938841	2.32960668068439e-05	0.000231925729602864	2.40960908377709	Up
S100A9	1.01293894736842	6.79182794871795	4.48816744913096	2.37511602640571e-05	0.00023565114564245	2.39141291075471	Up
FPR2	1.33207731829574	5.22966397435897	4.45030229260076	2.73640344576203e-05	0.000262339032114068	2.25827996662964	Up
IL1B	1.59677771929824	7.33577602564103	4.44619346563563	2.77866851348206e-05	0.000265723905112725	2.24387353371566	Up
RNA5SP191	1.14527844611529	8.57920948717949	4.38747450842804	3.45630368686454e-05	0.000312582901536922	2.0388598667213	Up
HCAR2	1.17555105263158	6.28586653846154	4.37272012133302	3.65023884261737e-05	0.000324828050653075	1.98760301878198	Up
IL1RN	1.08321	6.75504064102564	4.3468025342198	4.01667022806438e-05	0.000350691621344364	1.89781802399157	Up
STEAP4	1.08522686716792	5.79091564102564	4.34581825893949	4.03126485588979e-05	0.00035135624058103	1.89441463055837	Up
CD274	1.14808458646616	6.29599679487179	4.34300046809354	4.0733304468863e-05	0.000354195859564936	1.88467396033593	Up
S100A12	1.34638461152882	5.21366358974359	4.30717612384713	4.64654025471725e-05	0.000391795467353257	1.76117092755171	Up
SAA1	1.58472812030075	4.71882769230769	4.29712405182958	4.82090088582537e-05	0.00040343237359083	1.72662940673633	Up
MMP10	1.30150536340852	5.48506769230769	4.27415008347805	5.24344526646464e-05	0.000429096509803207	1.6478715809068	Up
MMP7	1.21062388471178	4.91993858974359	4.22939729672997	6.17148560790386e-05	0.000484938110511826	1.49520512070214	Up
CXCR1	1.12591536340852	5.21090192307692	4.21616189012834	6.47503872683513e-05	0.000503259493004017	1.45024690952395	Up
SERPINA3	1.13270827067669	6.25453358974359	4.21050476988981	6.60913057155077e-05	0.000511226010954405	1.43105766127651	Up
TNFAIP6	1.11699829573935	5.25339846153846	4.18161958954075	7.33660199622484e-05	0.000555332400532693	1.33333036298022	Up
CXCR2	1.03898185463659	5.13944692307692	4.09499720341277	0.000100104300603565	0.000708912436908749	1.04282799777446	Up
PLA2G2A	1.20298368421053	10.2451434615385	4.02769308649214	0.000127120086253898	0.000856012924077823	0.819822277010561	Up
IGKV2D-40	1.5589328320802	6.09931538461538	3.96724520120479	0.000157242408751007	0.00100844567373444	0.621598864977383	Up
GREM1	1.07526989974938	7.93170653846154	3.92637987991073	0.000181363810618738	0.00112746464931457	0.488717545723293	Up
UBD	1.00779844611529	7.98343666666667	3.91924109661216	0.000185925966964363	0.00115213788515593	0.465598664072801	Up
TNC	1.09394195488722	6.89668769230769	3.86563883044371	0.000223866144519537	0.00133501725249916	0.292912474234242	Up
SPINK4	1.04500872180451	9.20785307692308	3.67352046834391	0.000430159377458014	0.00222487670906269	-0.312582	Up
MMP1	1.73340263157895	7.65856064102564	3.66371644592784	0.000444499955130302	0.00228233442482195	-0.342904	Up
DEFB4B	1.09040739348371	5.46273807692308	3.64226652279931	0.000477476419713404	0.00241418601672963	-0.409044	Up
RNU5D-1	1.4850468170426	7.82812461538462	3.52463722899241	0.000703740419814257	0.00327699784699123	-0.766813	Up
MMP12	1.08679736842105	8.87820141025641	3.4326967389687	0.000947778144318229	0.00414737465855814	-1.04051	Up
DEFA5	1.28815601503759	7.74096525641026	3.42973385876058	0.000956837214282791	0.00417595561467239	-1.04924	Up
IGHV1OR15-1	1.12885468671679	8.23768846153846	3.37999569268313	0.00112165474496966	0.00474347404940354	-1.19499	Up
DEFA6	1.36431238095239	7.48803846153846	3.32311142270426	0.00134282980913624	0.00548090919995256	-1.35974	Up
TRIM69	1.57244613179487	7.59596271785714	5.52496097841113	7.56953324629347e-06	0.0115684803698851	3.73892302528378	Up
CDC25B	1.57739	6.38702825714286	5.27253986708075	1.48459770870929e-05	0.0115684803698851	3.12074344840426	Up
CKAP4	1.38415159128205	7.69312289642857	5.18318937531742	1.88555893902189e-05	0.0128288976723706	2.90110589943436	Up
MANF	1.11834180358974	9.40043780357143	5.13780064080803	2.12925435805883e-05	0.0128288976723706	2.78940596483083	Up
ENTPD7	1.61706151282051	5.02060320714286	5.08981761649032	2.42135492212069e-05	0.0130624043618082	2.67124180868332	Up
SDF2L1	1.56329203692307	8.15859	5.06381173319701	2.59613697567934e-05	0.0130624043618082	2.60716873087833	Up
TPST2	1.09382620974359	7.21168720357143	5.02002674925562	2.91946876280629e-05	0.0133594890586016	2.49924969440783	Up
INPP1	1.01092791897435	8.95072063571429	4.95452992431025	3.48002872091469e-05	0.0135359451038958	2.33773540612485	Up
BACE2	1.78658112307692	7.74813650714286	4.85087651445237	4.59553064036457e-05	0.0135359451038958	2.0819980687684	Up
LINC00261	1.67451927230769	7.54484650357143	4.83884047540778	4.74633451303396e-05	0.0135359451038958	2.05229686244369	Up
PGM3	1.18813143846154	7.85200364642857	4.82345804433763	4.9462913143818e-05	0.0135359451038958	2.01433722719557	Up
CALR	1.15792205025641	6.76430550714286	4.81409365996816	5.07212087477253e-05	0.0135359451038958	1.99122834188128	Up
ANKRD22	1.78183314307692	8.68095584642857	4.80177749627087	5.24249781539764e-05	0.0135359451038958	1.96083525927693	Up
GPX8	2.25648915589744	6.00242300714286	4.79705079065944	5.30939364023803e-05	0.0135359451038958	1.94917103445327	Up
CRELD2	1.37595975897436	9.44534420714286	4.78647705242394	5.4621456227613e-05	0.0135359451038958	1.92307811935109	Up
FBXO6	1.48754237487179	6.56538613928571	4.75068285204321	6.01257980175245e-05	0.0135359451038958	1.83475218996296	Up
TSTA3	1.00654683846154	8.90039918214286	4.70591777564525	6.77955136281933e-05	0.013606678524676	1.72430468929292	Up
GPT2	1.02952588153846	5.08658386071429	4.67291791105492	7.40678380725928e-05	0.0141222677925077	1.64290196885481	Up
TNFSF13	1.05174951333333	8.21268353928571	4.60051902302456	8.99303973110192e-05	0.01558793553391	1.46438622182911	Up
APOBEC1	2.15830334820513	6.00063	4.5789027953827	9.52924323803751e-05	0.015899935909227	1.41111221115066	Up
C12orf5	1.02439252666666	7.90813951071429	4.50225019011542	0.000117003330307728	0.0168690346016921	1.22232333920651	Up
APIP	1.29922943794872	8.96765438571428	4.4924205899421	0.000120122024560497	0.0169329448345608	1.19813004357589	Up
CCDC86	1.00340130461538	5.72244622857143	4.4499663116846	0.000134569167193957	0.0179529627566374	1.0936876569098	Up
S100A11	1.26209878205128	10.9806034321429	4.43370732125964	0.000140548479850526	0.0179529627566374	1.05371134995638	Up
CD55	2.26444353025641	9.85740337142857	4.42378180418145	0.000144327625985803	0.0179529627566374	1.02931388947587	Up
TNFSF12-TNFSF13	1.00591793435897	8.12256	4.40912064431073	0.000150095280992183	0.0179529627566374	0.993285490349075	Up
DNAJC10	1.35853345948718	7.03219443571429	4.3466057740257	0.000177368248393403	0.0195172770289894	0.839799214890579	Up
MORC4	1.06472755794872	5.21405907857143	4.32863957038174	0.000186078795080107	0.0195172770289894	0.795733514956041	Up
BLOC1S5-TXNDC5	1.05022590923076	10.9823460535714	4.32037830613759	0.000190225208805272	0.0195172770289894	0.77547833056747	Up
C4orf32	1.13393567333333	7.04434423928571	4.28927284860796	0.00020667562740642	0.0197855161299536	0.699255755960151	Up
TAP2	1.03187565282051	5.53855338214286	4.27868637560085	0.000212589908621256	0.0199346602838292	0.673329997304084	Up
CALU	1.09147312820513	7.35459418571429	4.25740284565895	0.000224992262350828	0.0202471864347901	0.621233284162334	Up
FAM57A	1.4528990451282	6.04835743571429	4.23764223855687	0.000237147393630651	0.020462259829512	0.572896054185751	Up
KDELR3	1.59978852923077	9.38276	4.22490379104769	0.00024532534756869	0.0205720141982257	0.54175282330924	Up
EPB41L2	1.19577454102564	8.44580959642857	4.19835843869418	0.00026327448828928	0.020819049156781	0.476898184241613	Up
ANXA5	1.10747236769231	9.68750686071428	4.18823110759675	0.000270459445384131	0.0208353943110738	0.452172	Up
REG4	3.22274195333333	9.97636210357143	4.17173211711277	0.000282582296389873	0.021480009772094	0.411908038299506	Up
CTPS1	1.38173346871795	4.85416534285714	4.16411413962824	0.000288359493339047	0.0215227782853611	0.393325822988075	Up
SAMD9L	1.67691780205128	6.75530150714286	4.1579331799629	0.000293132566159935	0.0215600811149127	0.378252859393434	Up
PARP9	1.16214712205128	8.43221	4.12148232703244	0.000322910498023423	0.0223208223407128	0.289438334097612	Up
SORD	1.14410303230769	6.05202714642857	4.10833637261849	0.000334367172437246	0.0224891272960435	0.257439973827856	Up
CD44	1.32425869435897	6.92626969285714	4.10825558181175	0.00033443880771344	0.0224891272960435	0.257243376960829	Up
CEP55	1.20063556051282	7.41208306785714	4.0749144498306	0.000365332386678412	0.0234797893460732	0.17616945351292	Up
UBE2L6	1.39499320205128	8.12262577142857	4.07164341852487	0.000368510866272253	0.0234910238734859	0.168221879602553	Up
FKBP11	1.61762520102564	10.0555391214286	4.05618964083264	0.000383900068411253	0.0236362342306811	0.130690041133646	Up
IFITM1	1.36695797435897	10.4706957071429	4.05453734606212	0.000385582496818717	0.0236362342306811	0.126678769450653	Up
CASP1	1.24597991230769	8.98146334642857	4.03833300173156	0.000402472434673962	0.0241062023700007	0.087355946437822	Up
ZWILCH	1.04020686358974	6.77917	4.03609734091755	0.000404859215820085	0.0241507129139713	0.0819330682320336	Up
SLC38A5	1.10563102153846	4.83639597142857	4.0172791640629	0.000425510165170391	0.0246768892263443	0.0363103576632851	Up
CENPW	1.16435955179487	8.48836730714286	4.00680106748851	0.00043745501942027	0.0248361559412799	0.010925535734378	Up
RIMS3	1.20605288564103	5.93556996785714	3.99546774273241	0.000450746740753829	0.0249698193918202	-0.0165162	Up
ACPP	1.50253727076923	4.52805	3.99333158483392	0.000453296201470342	0.0249702776323836	-0.0216868	Up
IFITM3	1.25405165897436	10.5968711964286	3.98449793264369	0.000463990590667537	0.0250810778173914	-0.0430627	Up
SLCO4A1	1.49396009230769	5.20629657142857	3.95243482578175	0.000504935427720663	0.0258454643987668	-0.120567	Up
LPCAT1	2.05776953076923	6.25301810357143	3.94651534008357	0.0005128741983521	0.0259614195980001	-0.134861	Up
DDX17	1.61912194923077	5.57719288928571	3.90866650081352	0.000566615151147092	0.0270613421075263	-0.226147	Up
SHCBP1	1.33758185948718	4.85420696428571	3.88191650742297	0.000607896953371337	0.0280416981716455	-0.290544	Up
BUB1	1.27230906666667	6.13756394285714	3.87917142777901	0.000612296808679503	0.0281878289388069	-0.297146	Up
SEC14L1	1.10775399435897	5.15981263214286	3.83683662684764	0.00068424523246027	0.0297633667655722	-0.398832	Up
OAS2	1.4538449974359	4.59323240357143	3.82627806336973	0.00070344448635215	0.030246263204462	-0.42415	Up
S100A11P1	1.02901517538462	9.59866181428571	3.80726349026177	0.000739360789073936	0.030869662142357	-0.469703	Up
FAM83D	1.20747195076923	6.99244154285714	3.79994901285026	0.000753650510117675	0.0311817787911255	-0.48721	Up
MAP3K5	1.01076186717949	6.76426361785714	3.79715346222205	0.00075918314486903	0.0311851173332198	-0.493899	Up
IFITM2	1.32880776666666	9.87246520357143	3.78989208055539	0.000773740642593645	0.0313898361289232	-0.511268	Up
FCGR3B	2.59275678666667	4.58001	3.78491454474261	0.000783877136234469	0.0313898361289232	-0.523169	Up
LIPG	1.70785210102564	5.44793416071429	3.78212167625655	0.000789621516961353	0.0313898361289232	-0.529845	Up
SPNS2	1.24221872820513	4.41179565714286	3.78073053052896	0.000792498193043749	0.0313898361289232	-0.53317	Up
CCNA2	1.15363654666666	6.85672817857143	3.78049921919561	0.000792977503606538	0.0313898361289232	-0.533723	Up
TIFA	1.04786968974359	6.87195943928571	3.77701222903902	0.00080023754472139	0.0314595103491845	-0.542055	Up
CCNB1	1.13070814102564	8.36648799642857	3.76550720414468	0.00082465610767892	0.0319437198645433	-0.569532	Up
SH3BP5	1.31758435282051	4.33477311428571	3.76026989903566	0.000836012106227607	0.0322019477954338	-0.582033	Up
GBP1	1.46384781897436	8.36524279642857	3.73505124531066	0.000892871780695222	0.0331100589016316	-0.642162	Up
TPK1	1.58196090461538	7.40963817142857	3.72435925725463	0.000918105154446801	0.03349535532536	-0.667623	Up
ADAM9	1.13294333846154	7.89101299285714	3.72275321444283	0.000921955212022085	0.03349535532536	-0.671445	Up
SRD5A3	1.27245198666667	5.07834940714286	3.70454566401031	0.000966722061249763	0.0339763452555984	-0.71475	Up
GPX7	1.18381600615385	2.86474	3.69087533331071	0.0010017228177311	0.0347263910146782	-0.747224	Up
STOM	1.49593133589744	8.98822371785714	3.68925981926417	0.001005940013412	0.0348198298137163	-0.75106	Up
CD40	1.33628110307692	3.72249095357143	3.68268541705558	0.00102328168932396	0.0350249719349849	-0.766664	Up
FUT8	1.21500368820513	5.77667397142857	3.67076402475425	0.00105547519681989	0.0356183960224766	-0.794938	Up
SAMSN1	1.00144916666666	6.09426	3.65932701119547	0.00108728905539455	0.0361988381734422	-0.822038	Up
RRM2	1.08193909384615	9.76642	3.65616320248842	0.00109625372460105	0.0364038972697708	-0.82953	Up
TIMP1	2.16825194666667	8.87423284285714	3.65481748617181	0.00110008864952418	0.0364607894266343	-0.832717	Up
WARS	1.59702681589743	7.66446901071429	3.63750591005538	0.00115060467093911	0.0375011892750523	-0.873675	Up
ISG20	1.36744213897436	9.03213729642857	3.62146174786193	0.00119943821878935	0.0379340551437379	-0.911583	Up
CREB3L2	1.0610436251282	8.18928338928571	3.61603644711756	0.00121640392832657	0.0382298377474066	-0.92439	Up
NAMPT	1.04967648153846	8.98241	3.57395281087399	0.00135618909838357	0.0404558103924591	-1.02353	Up
ASS1	1.02481992358974	12.0475307964286	3.56995856898662	0.00137024165484883	0.0406442856783688	-1.03292	Up
CCL11	2.30702308410256	6.50354769285714	3.56499955268121	0.00138788580965255	0.0409203591674943	-1.04458	Up
LPGAT1	1.42596262461538	4.09492966428571	3.54994543864684	0.00144281339271649	0.0413118195576246	-1.07993	Up
C2CD4A	2.24678699948718	4.09064704642857	3.54002641155645	0.00148015440673364	0.0419652203544804	-1.10319	Up
PF4	1.31970859179487	4.72385250714286	3.53706012122875	0.00149150266272525	0.0420265774915687	-1.11015	Up
MRAP2	1.2509348625641	7.29546880714286	3.53571710656639	0.00149666847018205	0.0421202639578909	-1.11329	Up
TCN1	2.78065093641025	3.68251180714286	3.53060796722271	0.00151647984374129	0.0424837731353461	-1.12526	Up
SLC5A1	1.65709543589744	5.68558762857143	3.52409956845708	0.00154208656171662	0.0427154243729736	-1.1405	Up
CENPA	1.09921988871795	7.00478278214286	3.51718347063126	0.00156975785837363	0.0428198575445153	-1.15669	Up
PFKFB3	1.35171795435897	6.88632221071429	3.51506055561682	0.001578348005661	0.0429400741611458	-1.16166	Up
CADM1	1.38994656923077	6.30997856428571	3.50873771503881	0.0016042041870287	0.0433343468703856	-1.17644	Up
RASSF5	1.01883071692308	3.78169679285714	3.50021722905964	0.00163969900382523	0.043981609856414	-1.19635	Up
ARFGAP3	1.06575969435897	9.20535088571429	3.49314998928344	0.00166971753756676	0.0443730117022737	-1.21285	Up
PIK3R3	1.13723047692308	6.06030073571429	3.48863200201676	0.00168918686210136	0.0446105131987394	-1.2234	Up
CTHRC1	2.48212864717949	4.42332282142857	3.48822146047742	0.00169096688967828	0.0446105131987394	-1.22435	Up
TRIP13	1.33015714102564	5.7595	3.48717316193349	0.00169552037226339	0.0446105131987394	-1.2268	Up
IFI6	1.54633225641026	6.01787395714286	3.47541129271472	0.00174743324984271	0.045227684113576	-1.25422	Up
ANLN	1.07801146923077	5.82974	3.46042386058304	0.00181582136066821	0.045685830002096	-1.28912	Up
CCDC109B	1.04534858974359	7.01662	3.45776816808643	0.00182820716301362	0.0456907815661206	-1.2953	Up
SPAG4	1.45366957384615	3.60634300357143	3.45712357053873	0.00183122581713866	0.0456907815661206	-1.2968	Up
TMEM158	1.69145040564102	5.41712885357143	3.44690990652764	0.00187970644899799	0.0460360296379204	-1.32054	Up
CBR3	1.11102512461539	5.09171574642857	3.43377734688545	0.00194387338408364	0.0467867428616004	-1.35103	Up
SLC6A20	1.20673003897436	3.37201892857143	3.43010437215732	0.00196219651631685	0.0469122367309692	-1.35955	Up
CD38	1.9109005374359	5.21427788571429	3.42174621970017	0.00200451812038799	0.047330623936509	-1.37893	Up
NFE2L3	1.10111213384615	6.14527514642857	3.42046651470528	0.00201107548798853	0.0473388962604708	-1.3819	Up
KYNU	1.87700361230769	3.73459045714286	3.40676305066085	0.00208260892889585	0.0482974570429979	-1.41363	Up
LPL	1.14984483846154	2.72879096785714	3.39919894240845	0.00212314319067383	0.0487236872644106	-1.43112	Up
NCF2	1.58340047641026	4.28336933214286	3.39739798893268	0.00213290604041124	0.0488496265298198	-1.43529	Up
SLC7A5	1.36742859179487	3.72391999285714	3.38920000886431	0.0021778984563092	0.0493803738596189	-1.45423	Up
CCL24	1.44813404205128	5.14210757857143	3.37721039937472	0.00224535757763287	0.0504025047393529	-1.4819	Up
FOXQ1	1.90607274102564	3.89486458928571	3.37541301919374	0.00225564309213483	0.0504487917380692	-1.48605	Up
TRIM29	2.01858837435897	5.00483492142857	3.36728615636896	0.00230272058823903	0.0508393145701737	-1.50478	Up
TRIM40	1.73424494102564	3.85035118214286	3.3455526109079	0.00243333292026029	0.0522735367174408	-1.5548	Up
LAX1	1.11778612717948	5.05815814285714	3.32848170347033	0.00254091451745054	0.0529456237036332	-1.594	Up
IKBIP	1.28627468769231	5.03464461785714	3.32680339847854	0.00255173584925943	0.0529668501854655	-1.59785	Up
MLKL	1.07017815948718	7.18098158214286	3.31334895371271	0.0026401094780447	0.0534674863779011	-1.62868	Up
ZG16B	1.22403314974359	8.48226822142857	3.30637142614811	0.00268709598496122	0.0536949835248146	-1.64466	Up
ASPHD2	1.24746870307692	5.23760518214286	3.30454721972732	0.00269951254361667	0.0538960270488214	-1.64883	Up
TMEM173	1.08121890564102	6.26960862142857	3.26532701111951	0.00298024317319639	0.0567250077088579	-1.73835	Up
DRAM1	1.12766182358974	5.75235397142857	3.25197146292049	0.0030821051940416	0.0577075015054597	-1.76874	Up
ENC1	1.30260487641025	4.78807601785714	3.24576611875259	0.00313056556936669	0.058139074859667	-1.78284	Up
AZGP1	1.53466540666666	5.54888438214286	3.23996155093247	0.00317655923070078	0.0586507976615693	-1.79602	Up
VSNL1	1.16931597897436	6.04293378214286	3.15644412228325	0.00391469858649669	0.0657258228230879	-1.98459	Up
HLA-DMA	1.24012118358974	8.13238135714286	3.15187613312985	0.00395949258950307	0.0661736092422974	-1.99484	Up
MOCOS	1.15959135435897	6.45468954642857	3.13868806320438	0.00409158911281571	0.0672730010853238	-2.02441	Up
TGFBI	1.22284636666666	9.19536436785714	3.13367652834502	0.00414288522757029	0.067838461615959	-2.03563	Up
ASRGL1	1.1446897825641	8.08469	3.11054379830945	0.00438775126742202	0.0703930631292139	-2.08733	Up
PDPN	1.16849655333333	3.08854349642857	3.10450452994116	0.00445392352580084	0.0710639960044095	-2.1008	Up
PNOC	1.25477215076923	3.40702183571429	3.0961394076833	0.00454715876798193	0.071850133018941	-2.11944	Up
BIRC3	1.10699580974359	8.63043574642857	3.09321406523895	0.00458020207219951	0.0721232095057982	-2.12595	Up
PIM2	1.31047386102564	4.22271386071429	3.09214142249815	0.00459237557158177	0.0721659018391421	-2.12834	Up
APLNR	1.0473809025641	3.73698564285714	3.08739239850854	0.00464664521258692	0.0726346249674138	-2.13891	Up
RTEL1-TNFRSF6B	1.33701993076923	3.40537524642857	3.0782474170239	0.00475288133738183	0.073337530593935	-2.15923	Up
DEFB4A	2.5024236374359	4.19730626071429	3.05921388047136	0.00498148012145346	0.0749636600442251	-2.20144	Up
OLFM4	2.58582849179487	12.1174	3.05372654326246	0.00504931041402594	0.0756789255435909	-2.21359	Up
IGK	1.63735143794872	10.1123435714286	3.05254705429665	0.00506400502654011	0.0756789255435909	-2.2162	Up
CAPN8	1.16759235076923	7.18843217142857	3.05175922430936	0.00507384289703908	0.0757270224946211	-2.21794	Up
SCD	1.10525299589743	7.00783	3.03952438657405	0.0052289834722698	0.0774091745903201	-2.24499	Up
PCSK9	1.01618789589744	3.50992170357143	3.03313187435537	0.00531183128806689	0.0780779432318279	-2.2591	Up
CYP4X1	1.14172420974359	3.57942944642857	3.01860973538911	0.00550471557222406	0.080119524359088	-2.2911	Up
CSGALNACT1	1.51736071589744	4.00597964285714	3.01318851218761	0.00557841716196999	0.080781129535363	-2.30303	Up
IGHV3-73	1.58869876769231	3.61924631785714	3.00021329905606	0.00575865104572638	0.0823487099538873	-2.33154	Up
CXCL6	2.30526876923077	4.28097064285714	2.99079370929292	0.00589295378882256	0.0830750355442145	-2.3522	Up
VNN2	1.28634895487179	3.63877	2.98551369140242	0.00596953346435504	0.0836905181767422	-2.36376	Up
GPR116	1.46890020871795	4.09762191071429	2.98361173478616	0.00599735004585871	0.0838215655849842	-2.36793	Up
C5AR1	1.00082975846154	3.70456696071429	2.97691371820692	0.00609629498902678	0.0844329475477801	-2.38258	Up
SLAMF7	1.09570882923077	7.00125530357143	2.96148131531726	0.00633020741957604	0.0864356711445573	-2.41629	Up
MZB1	1.28544142051282	7.44697497857143	2.95594848511674	0.00641612788402663	0.0870705848081432	-2.42836	Up
ELTD1	1.51166182666667	3.93660083571429	2.95508163284841	0.00642968938568959	0.0870776780860264	-2.43025	Up
SERPINI1	1.03709308974359	4.36765956071429	2.95484140946034	0.00643345238455701	0.0870776780860264	-2.43077	Up
ANXA1	1.61765274102564	9.21643	2.94804300100484	0.00654081794485453	0.0876200965376806	-2.44558	Up
LOC100996643	1.14911696871795	4.77793306071429	2.92339513145769	0.00694451260960682	0.0904588298244503	-2.49912	Up
ABHD2	1.11427638871795	5.17805906428571	2.90796397136075	0.00720916170276047	0.0919250169827563	-2.53253	Up
PLVAP	1.22815336820513	6.40154474285714	2.89406727409093	0.00745564757818756	0.0933796681264722	-2.56254	Up
CDH3	1.90683731948718	3.41826174642857	2.88823022280416	0.00756154142123985	0.0941796775819095	-2.57512	Up
VWF	1.50953523948718	6.19201284642857	2.87577179428323	0.00779233882508362	0.096164354001032	-2.60194	Up
BAG2	1.20588411179487	4.07635650714286	2.87328133438021	0.00783926790586619	0.0963312591589394	-2.6073	Up
NFKBIZ	1.64585739948718	8.25075	2.86957736959053	0.00790955839938834	0.0967755072089051	-2.61525	Up
MNDA	1.59553651641025	5.87510988214286	2.8657837606613	0.00798216761513405	0.0971446782097165	-2.6234	Up
IL13RA2	2.01383017846154	3.41512895714286	2.86390831353302	0.0080182957966327	0.0973255213936107	-2.62742	Up
CTSK	1.52677487282051	7.07012536428571	2.85555606712542	0.00818107673504408	0.0983754527540421	-2.64533	Up
RAMP3	1.06060360307692	3.61925477857143	2.85222120267684	0.00824693978587685	0.0988941207027581	-2.65248	Up
ROBO1	1.26566129025641	6.35648985714286	2.84910567738786	0.00830892325151064	0.0993250595582881	-2.65915	Up
ANGPTL2	1.68233891692307	3.77958861428571	2.83878089028289	0.00851749519807495	0.100453757799977	-2.68122	Up
CALCRL	1.13807231948718	3.20823465357143	2.79314816699002	0.00949991356340238	0.106973049711873	-2.7783	Up
IGKV1-37	1.28246040256411	11.1886343892857	2.77633939082133	0.00988796788161386	0.109104712979893	-2.81385	Up
CARD6	1.09782131538461	4.16304774642857	2.77435854027702	0.00993466851113136	0.109123963290776	-2.81803	Up
AGT	1.41383670666666	5.28398152142857	2.75522540949366	0.0103965540810681	0.111572775504145	-2.85834	Up
RGS5	1.75778454923077	4.86436	2.75466925470477	0.0104102771275935	0.111615342398941	-2.85951	Up
HYAL1	1.28173	3.90280427142857	2.74203277957964	0.0107267037215361	0.11320432709813	-2.88605	Up
INSC	1.14458102102564	3.59069349642857	2.72773629622023	0.01109557625854	0.115920906299267	-2.91599	Up
TRIB2	1.57405255333333	4.42873173928571	2.72357965449003	0.0112050369879107	0.116522679931763	-2.92468	Up
LOC101928916	1.62600349282051	6.82918955357143	2.72258850904775	0.0112312868517225	0.116536187352524	-2.92676	Up
SLC16A14	1.63441044923077	5.67577915714286	2.71207086434012	0.0115134147018867	0.117733792447635	-2.94871	Up
AC128677.4	1.19197064358974	10.5615	2.7116979164352	0.0115235396470605	0.117757296616679	-2.94949	Up
SELP	1.63460279025641	2.78582208928571	2.70423211305378	0.011727987823679	0.119100353828735	-2.96504	Up
ENTPD1	1.33116838358974	4.11416934285714	2.69378418944478	0.0120198089568964	0.121044554988463	-2.98677	Up
PLA1A	1.40500390923077	2.99964959642857	2.68783279996997	0.0121890617375363	0.121890617375363	-2.99913	Up
NPTX2	2.04409323025641	4.38530976785714	2.67546164039598	0.012548046830528	0.123689037093531	-3.02476	Up
CXCL3	2.33639679025641	7.18523386071429	2.67296910505947	0.012621561277265	0.124032089992956	-3.02992	Up
GZMB	1.37777929641025	4.30070012857143	2.67082349845849	0.0126851657009471	0.124404882656524	-3.03436	Up
CASP5	1.02147649794872	8.63320996785714	2.6495908960498	0.0133309347898507	0.128480112886177	-3.07816	Up
IGLL5	1.21665712974359	11.0467582821429	2.64065400825416	0.0136118121465303	0.130019158871192	-3.09654	Up
IGFBP7	1.04842113641025	9.89314995714286	2.63512692837886	0.0137882753441186	0.130966494895212	-3.10788	Up
IL33	1.24098722102564	4.6637	2.63404374906395	0.0138231070765997	0.131102995942001	-3.11011	Up
IL7R	1.41999688153846	4.98904045357143	2.63309353197926	0.0138537306861093	0.131247434549779	-3.11206	Up
OSBPL3	1.10098	4.57433524642857	2.62531298228925	0.0141068719111723	0.132498041595904	-3.128	Up
CCR2	1.17566792564103	3.54755611071429	2.62074580574758	0.0142574665525741	0.133147279478733	-3.13735	Up
AXDND1	1.19266929487179	7.11800121785714	2.60862584223898	0.0146643916140181	0.135290002669879	-3.16211	Up
COL4A1	1.45541095128205	8.42987945357143	2.60674451713426	0.0147285176446905	0.135665445465002	-3.16595	Up
IFIT3	1.18746263179487	5.71291745714286	2.59453662201709	0.0151510121838207	0.137944750802156	-3.19081	Up
CHST15	1.16413786564102	5.92531479285714	2.5927848536066	0.0152125544818022	0.138370226103902	-3.19437	Up
IRF4	1.03052629333333	5.12720385714286	2.59143969359055	0.0152599696833456	0.13849587717372	-3.19711	Up
HTRA1	1.38617560871795	4.40645986071429	2.57957093466125	0.0156843217739984	0.141060252432816	-3.2212	Up
TMEM45A	1.12333702102564	4.53359488214286	2.57382778663635	0.0158935729385135	0.141937919138637	-3.23283	Up
WNT5A	1.34696141128205	6.27894858571429	2.56635565934486	0.0161697002223451	0.143619076509027	-3.24794	Up
MYEOV	1.01073538153846	4.71410512142857	2.56311675821005	0.0162907693327183	0.144302285068756	-3.25449	Up
RAB31	1.10295489641025	6.67322387142857	2.5580380198562	0.016482305498261	0.14525036998723	-3.26474	Up
ME1	1.3246374025641	7.31978701071429	2.55699997045829	0.0165217100167779	0.145393337802012	-3.26683	Up
CSF2RB	1.41799372820512	6.58532813571429	2.54547569665257	0.0169650805228574	0.147421588440173	-3.29004	Up
CDH5	1.06475373333333	4.92136348571429	2.5405899332059	0.0171563569511823	0.148335716038267	-3.29986	Up
ART3	1.10735374564102	3.15673332857143	2.52866410845379	0.017631670029771	0.15092129078981	-3.32379	Up
STS	1.00268975333333	7.7744	2.50325484521685	0.018685285757412	0.156543148344777	-3.37454	Up
UNC5CL	1.06985969076923	3.80718958928571	2.4930554150901	0.0191243454223067	0.157974816804448	-3.39483	Up
IGKV1OR2-108	1.05691630102563	11.7852833535714	2.48910466811413	0.0192969595627463	0.158664563157431	-3.40267	Up
SDR16C5	1.19497	8.31135798214286	2.4604223430054	0.0205938762812467	0.164833455087431	-3.4594	Up
TDO2	1.50746461230769	3.96012333571429	2.45543438070158	0.0208274464734736	0.16621275734673	-3.46922	Up
S100P	1.48063192051282	11.1494369178571	2.45454901193035	0.0208691593901141	0.16648757560872	-3.47096	Up
PXDN	1.0834171425641	6.36978287142857	2.43018755535996	0.0220475093409752	0.171289308564181	-3.51875	Up
ARNTL2	1.08716807846154	3.08557003214286	2.40131735146842	0.0235229328299206	0.176819492561105	-3.575	Up
IGKV1-17	1.29118591333333	11.6382230392857	2.37323410847632	0.025044437933647	0.183718095518385	-3.62931	Up
IGLJ3	1.22725011025641	9.76576893928571	2.37184045888838	0.0251222377486334	0.184111723154623	-3.632	Up
ACKR1	1.05789665589743	4.18545918214286	2.37088554600876	0.0251756727922119	0.184281948930093	-3.63384	Up
THBD	1.20248736923077	3.54271839285714	2.36087874195624	0.0257419150191167	0.186090052334088	-3.65308	Up
SRSF6	1.36671035794872	6.89736877857143	2.35513924784969	0.0260719143343113	0.187292119299543	-3.66409	Up
FSTL1	1.10400508153846	8.13029333214286	2.3196425396809	0.0282000485672535	0.195207745810718	-3.73182	Up
GJA1	1.31556641897436	8.80744523214286	2.2912874429347	0.030012312178835	0.20256753177337	-3.78545	Up
DNAJC3	1.17385513538461	9.06987	2.2870413766513	0.030292615688143	0.203313302125172	-3.79344	Up
abParts	1.33169520820513	10.8822617857143	2.27106113361776	0.0313689655172916	0.20785459919943	-3.82343	Up
SPARC	1.06305184307692	8.68349383571429	2.2521266794688	0.0326890732478653	0.213084329319418	-3.85879	Up
TNFRSF17	1.13360121487179	7.50625990357143	2.23620067695387	0.0338381153625008	0.217338776170947	-3.88838	Up
COL6A3	1.35927790666666	8.06809669285714	2.20928909584237	0.0358628634024476	0.225052746749315	-3.93805	Up
CCDC58	1.1499184374359	7.09252730357143	2.20318147804187	0.0363373147886071	0.226230683636281	-3.94927	Up
G0S2	1.1008475651282	6.35772752857143	2.15846233206865	0.0399867079428284	0.239676347591001	-4.03076	Up
IGHG1	1.64666532153846	11.9792	2.15279947048857	0.0404715436370253	0.241080166210658	-4.04099	Up
LOC100293211	1.23253286615384	4.94847931785714	2.14104900820381	0.0414944060605287	0.243661859075822	-4.06218	Up
VSIG1	1.00847803282051	2.81155334285714	2.1324639135215	0.042256280817274	0.246261769001332	-4.0776	Up
L1TD1	1.23416865230769	6.38782438571429	2.12854190263623	0.0426084764640836	0.247557628618139	-4.08463	Up
TFF1	1.02444636820512	11.6301643928571	2.10889807275309	0.0444122256755375	0.254037930864074	-4.11972	Up
SPINK5	1.44543021282051	9.65443616785714	2.10834436489214	0.0444640406363639	0.254154953268545	-4.12071	Up
COL15A1	1.32997146871795	6.80797	2.1076409353403	0.0445299439644444	0.254266313428123	-4.12196	Up
KLHL5	1.07004583589744	4.97876387142857	2.10173322484052	0.0450868728637921	0.256104183496416	-4.13246	Up
LAMP3	1.09578407435897	4.791	2.08944323090239	0.0462653808810486	0.260470451416927	-4.15424	Up
CHN1	1.02373353641025	4.47542585714286	2.08075202471405	0.0471152533409128	0.26344228133857	-4.16959	Up
KLK10	1.70406811230769	3.14029413928571	2.06743676163779	0.0484441996441973	0.267213907391329	-4.19302	Up
SELL	1.36291500153846	4.91236	2.06145322930889	0.0490521478357645	0.268946355735033	-4.20352	Up

## Sheet: turquoise_screen_gene_GS_MM
	MM	GS
MAPK14	0.844786138487215	0.190981253557901
IER5	0.837356213647473	0.164216156663945
RAB3GAP2	0.834973205343141	0.163026630715605
KDM2A	0.8116651472507	0.161664929026324
TAS2R31	0.811542711460456	0.166954020908665
MED13L	0.822192219667561	0.152476355684698
COIL	0.835673997002331	0.191175877265463
BIRC6	0.888860425287111	0.151811179507842
TNF	0.814724970891624	0.152643555115612
NBAS	0.820674151338173	0.216982024375141
RALGAPA2	0.802748525231426	0.160291901063728
FAM172A	0.823552699617993	0.161497665308496
TRRAP	0.859112855601705	0.164274878046433
WRN	0.848800109689673	0.161198758475032
NFIB	0.861693699983163	0.168045115470336

## Sheet: yellow_screen_gene_GS_MM
	MM	GS
PIN1P1	0.853000300542357	0.152539316400535
MEF2D	0.833375629063109	0.157481603024815
SEC24C	0.811354523697575	0.172073202584494
NDUFB8	0.832381390721024	0.171585877792312
NDUFS8	0.860830207573995	0.155650494864791
PIK3CA	0.884789328718174	0.151382716194695
BAD	0.862566216116418	0.16630498106856
APAF1	0.804509955554666	0.160696969144232
BCL7A	0.801023823154631	0.173673750962143
PPAR	0.829074056373246	0.153082765537058
MIR134	0.839171298182339	0.196982673121947
ATG2B	0.869955362076849	0.1682809072213
BRF1	0.831162535950478	0.153867037891764
NUDT16L1	0.872130210552363	0.151893745646506
HSF4	0.848215182772446	0.199919170320169
PYCARD	0.856505243811826	0.17507715020741
ANAPC11	0.849615601868941	0.152869749601826
OXLD1	0.867956720726966	0.152583221645126
PQLC1	0.80132686929057	0.23876522715261
RPL36	0.813613669170786	0.181480179301737
CASP3	0.802169080177413	0.192062154098036
DHDH	0.828648054459212	0.179372638894472
NDUFA7	0.81939840080079	0.155320901636444
KLF1	0.854294333544041	0.189059366657852
TRAPPC6A	0.827013252673139	0.210335837115072
HMGN2P20	0.871246051311611	0.173859389524924
OR7E31P	0.880293035598851	0.162313453056477
DBNDD2	0.802984366039543	0.155824629435329
RN7SKP74	0.820634926126774	0.191119457559951
TMEM50B	0.818072731786663	0.197807048762271
DDTL	0.836324447470949	0.153063692618185
ATP11B	0.852084409417386	0.18877915108943
TUSC2	0.874017329643931	0.182977929641106
HIGD2A	0.826831682821806	0.167152727637337
ARF5	0.827191612955766	0.153075170988809
MIR182	0.814898963003962	0.211712805938748
MRPL41	0.8813534144144	0.174369237674023
ERP44	0.83137398579427	0.198595446405722
NGFRAP1	0.871362320599737	0.150107598728135

## Sheet: IBD targets
	Uniprot ID
	Q9HC29
	Q13651
	P22301
	Q08334
	P05231
	P01375
	P78536
	P01137
	P08F94
	O15118
	P98161
	P02545
	P10253
	P35573
	P01584
	P05067
	Q5VWK5
	P04275
	P04062
	P49768
	O95140
	P02649
	Q5S007
	P25189
	O00206
	P00533
	P01579
	Q13546
	P02741
	Q14204
	P07949
	P10145
	Q8TF17
	Q04446
	P17405
	Q01453
	P01911
	Q676U5
	Q13563
	P37840
	Q13501
	P38935
	P13500
	O60333
	Q2TAA2
	P35670
	P06280
	P16410
	P35575
	P08183
	P60484
	O60260
	P07196
	P41250
	P55072
	P04637
	P04839
	P40763
	P05164
	P10636
	Q96P20
	P05112
	O60603
	Q9NRA2
	O43826
	P02452
	Q9NZH6
	P54802
	F7VJQ1
	P01889
	O14746
	Q13568
	Q16552
	Q92562
	P13498
	P50570
	P35354
	P21817
	P54803
	A1A4Y4
	P12821
	O15553
	Q04656
	P07686
	P08034
	P60568
	P11217
	P02768
	P42336
	P11161
	Q9BXM7
	P01583
	P35225
	Q9Y2R2
	P18510
	P05362
	Q14116
	P19878
	P51681
	Q9Y2G2
	P06865
	P07602
	P19438
	Q3KP66
	P51684
	P01920
	Q9HBA0
	P09601
	Q99497
	P13569
	P42898
	P46531
	Q27J81
	P21333
	Q9UHD0
	P37231
	P14780
	Q15080
	Q92597
	P15692
	Q9HBE4
	P35222
	P29474
	Q02846
	P49810
	P19838
	P17813
	Q14524
	O15078
	P05113
	P01308
	P68871
	P42224
	P39905
	P02647
	Q13614
	P01589
	O75197
	P24530
	P10147
	P02766
	P00734
	P35228
	P25054
	Q30201
	O00300
	P13501
	P25445
	P00441
	P98170
	P04792
	P03956
	Q96J02
	P46019
	Q9BYX4
	P01909
	P12259
	P61916
	O15455
	P08123
	P29460
	O60674
	P04626
	P01009
	Q9ULT0
	P14174
	P04114
	P10275
	Q9BZS1
	O60602
	P38571
	P14136
	P23771
	P31749
	P29965
	P08246
	O95163
	P16671
	Q14765
	Q9Y6X9
	Q15848
	P51795
	P08254
	Q99732
	P41159
	P15941
	P01574
	P54098
	P11473
	P08237
	P42858
	O76082
	O43586
	P14778
	P35555
	O60733
	Q16539
	Q9Y6Q6
	Q9H257
	P10721
	Q9ULV0
	P01374
	P16581
	P51671
	P19320
	Q13485
	P12830
	P60201
	P13473
	P16234
	P27169
	P14598
	P00451
	Q9BXL7
	Q9H251
	Q99453
	P14138
	P51580
	Q9Y6K9
	P01730
	P25942
	P08473
	P23560
	P43405
	P06702
	P01011
	P35523
	P11226
	P13807
	P40337
	Q04759
	P08887
	Q9H015
	P08603
	P49279
	P05019
	P09917
	P23219
	P56693
	P15056
	Q04206
	P08253
	P03886
	P04150
	P14923
	P08571
	P24158
	P20333
	P02778
	P38398
	Q13315
	P15260
	P05121
	P43354
	P13236
	P42356
	P37173
	Q86VB7
	O15143
	P02788
	Q9GZX6
	P12318
	P84022
	P33897
	P21580
	Q8N726
	P82279
	P02787
	Q02318
	P51587
	P54252
	P29466
	Q96JI7
	P01019
	P01116
	P49815
	P04439
	Q16665
	P24385
	P21359
	P78504
	Q63HN8
	P00740
	P35579
	Q13286
	P16109
	P05109
	P04141
	O94916
	P40933
	P09429
	O14983
	P10321
	O43490
	P07204
	Q9Y2C9
	P11686
	P01033
	Q16236
	P10523
	P09936
	Q9UM73
	O75144
	P01130
	P35680
	P40692
	P52701
	Q9Y239
	P11215
	P25963
	Q13148
	O95150
	Q9NR96
	P10747
	P05412
	P50851
	P22607
	P00738
	P20930
	Q13093
	Q9HBE5
	P15924
	Q99836
	P09919
	P10451
	P51149
	Q9Y4U1
	P32246
	P28799
	P61073
	P00797
	P01024
	P03372
	P78556
	P29459
	P61769
	Q9UIR0
	P28482
	P01266
	P06858
	P00813
	Q9HB58
	O14773
	O76090
	P61812
	Q9NPF7
	P01008
	P16871
	O75061
	Q9C000
	P59046
	Q13873
	P55008
	Q96PD4
	P01133
	P14784
	P54840
	P48061
	P24394
	Q13459
	Q9NWZ3
	P00846
	P49238
	O43541
	Q9HD89
	P10809
	P04440
	O15524
	O00329
	P21964
	P05305
	P84996
	P00749
	P21439
	Q99700
	P56817
	P62736
	Q9UBU3
	P26927
	P09488
	P12931
	P14555
	Q93100
	P13726
	P06881
	P48023
	P36897
	P12724
	Q15116
	P02751
	O14920
	Q9NZC2
	A0A3B3IS91
	P35520
	Q07869
	P04180
	Q15109
	P02461
	P61278
	P14151
	P43694
	P04629
	P02818
	P01562
	P10415
	Q9NP60
	Q9Y6J3
	P11912
	P01112
	P42701
	P35749
	P01588
	P15502
	Q15796
	P00450
	P01189
	P43246
	P08575
	Q14653
	P13612
	P01138
	P36222
	P42892
	P48764
	P45983
	P01275
	Q13342
	P25092
	P03915
	Q15399
	P41235
	Q9UHD2
	P22626
	P30556
	O95256
	P24298
	Q99593
	P09211
	Q96QK1
	P07333
	P01732
	P36956
	P17693
	P09603
	P15735
	P31645
	Q14203
	Q96RI1
	Q8IV20
	P04040
	P08637
	Q9BYF1
	P52333
	P07339
	P07359
	O60880
	P17706
	Q16637
	P17900
	Q9H6B4
	P0C0L4
	P01042
	P16284
	Q14790
	P40189
	P51608
	P05107
	O43918
	Q9UL17
	P46020
	P11166
	P11532
	P14210
	P09038
	P01034
	P42574
	P54278
	P09341
	P42226
	P80188
	P01106
	P22004
	O95248
	P43403
	P10645
	P19875
	P48551
	Q9H6U8
	P33681
	O14788
	P20809
	P35637
	P49682
	P31785
	P28300
	O15123
	P02656
	P41597
	O15269
	P04083
	Q709C8
	Q96LT7
	Q9NYK1
	P22303
	P01111
	P42345
	P02753
	O14672
	P10644
	P21860
	Q8N6C7
	Q92793
	P07858
	Q9Y5S8
	P12107
	Q5T442
	Q15746
	P20908
	Q9NST1
	O75161
	Q03426
	P20700
	P52952
	P00395
	P49792
	Q8TDM6
	Q01959
	P19544
	Q6Y7W6
	P55895
	P46976
	Q9NZ08
	P08311
	P01100
	P25025
	P01282
	O00170
	P17661
	P35475
	P21980
	Q92673
	P13647
	P15918
	P11168
	Q5HYA8
	P06307
	P46100
	P00747
	P11245
	P45452
	P29597
	P22413
	P56159
	Q9BQA9
	P51692
	P17302
	P13232
	P03923
	P15391
	P48736
	P04179
	P21802
	P42768
	Q13621
	P14679
	P20366
	Q15831
	P23458
	O15111
	P23786
	Q02750
	Q29983
	Q15833
	P06753
	P20226
	P01303
	Q9NZ42
	A0A6I8PU40
	P56539
	Q6FI13
	P04271
	P28329
	P98088
	P0DJI8
	P11413
	Q9BYM8
	P29279
	P08700
	P01031
	P08100
	P11597
	P21583
	P16860
	P25024
	P15289
	P80511
	P51677
	Q92542
	Q9GZV9
	P34932
	O95760
	O75581
	P51787
	P98160
	P07101
	Q8TCU4
	Q06124
	P00488
	Q99665
	P27815
	Q03135
	Q02962
	P10635
	O15263
	O43353
	Q8IWL2
	P00156
	Q92574
	Q13936
	Q96RY7
	O75015
	P26006
	P48436
	Q9UMD9
	Q13635
	P08236
	P09651
	P06850
	P19440
	P55085
	Q02413
	P10071
	P33076
	Q9NZQ7
	P10909
	P00492
	P29033
	O95831
	P04035
	P51801
	P51159
	Q9P2K1
	P02686
	Q15165
	P20701
	Q99748
	P02786
	P08581
	P08684
	Q02388
	P08174
	P05106
	P02489
	Q9NPP4
	Q8N157
	O43464
	O60315
	P31994
	Q76LX8
	Q9Y3I1
	Q14739
	P25101
	P60953
	P04406
	P24855
	P0C7M3
	P01270
	P49841
	Q68DK2
	P42830
	P27797
	Q14050
	P03905
	Q02763
	P21912
	P06239
	P51449
	P35968
	P41180
	P50402
	P35247
	Q13114
	P00439
	P18074
	Q9NQ38
	Q8NER1
	Q9UBX5
	Q9Y2T1
	Q9NWW5
	O15259
	Q92908
	P11362
	P26842
	P07550
	P11511
	P42772
	Q14005

## Sheet: GAA targets
	Uniprot ID
	P01375
	P35228
	P37268
	P49354
	P11511
	P31213
	Q9UHC9
	P35398
	P34995
	P43116
	P06401
	P35408
	P03372
	Q92731
	P04150
	P56817
	P37231
	P43119
	P43088
	P20701
	P43115
	P28845
	P10275
	P05093
	Q07869
	Q03181
	P18031
	P08185
	P04278
	P80365
	Q13258
	P06276
	P27361
	Q06124
	Q4U2R8
	P31645
	P42336
	P14902
	O15379
	Q9UBN7
	Q92769
	Q13547
	Q96DB2
	Q969S8
	Q01959
	P08235
	P11413
	P0DMS8
	O14684
	P17706
	P42574
	P32246
	Q14790
	P30304
	Q13133
	P08473
	P24530
	P06756
	P30556
	P42892
	Q16539
	P53779
	P08254
	P08253
	P55210
	P04818
	P24723
	O60218
	P05556
	P47712
	Q16647
	P09917
	P42345
	P10619
	P04035
	Q01432
	P03956
	P06746
	P08246
	P32239
	P29466
	P42575
	O95136
	Q04609
	P00533
	P12931
	Q9Y5Y4
	Q9H4B7
	Q96GD4
	Q16602
	O14965
	Q9Y271
	Q9UNA0
	Q9UIQ6
	P50281
	P62942
	Q13451
	P26010
	Q02790
	P35222
	P81245
	Q8WZ48
	Q9CIV8
	P10408
	Q9KPK8
	P02761
	Q8L3X9
	Q46919
	P49356
	P05106
	P13612
	Q14329
	P14324
	P50416
	Q15848
	Q10981
	Q7Z5W8
	Q59GG2
	Q13707
	P53396
	Q15067
	P02818
	Q5HYI3
	P49327
	P04040
	Q96PA0
	P10415
	Q8WXU1
	P13686
	Q9UBM7
	P02649
	Q13085
	P55211
	P62736

## Sheet: Ferroptosis marker
	Uniprot ID
	P35354
	Q9BUX1
	Q9NP59
	P02787
	P02786
	P02794
	P36969
	P04792
	Q16236
	P02792
	P38936
	P11021
	Q15006
	Q9UPY5
	P13640
	Q9BXW9
	Q9NZ45
	P37268
	Q15758
	P21673
	P62917
	Q13772
	Q6P1A2
	Q9UI32
	P27487
	O75390
	P16050
	O60488
	Q9NPH5
	P52895
	P42330
	P06400
	Q00613
	P48506
	Q13501
	P15559
	P09601
	P15941
	P08195
	Q8N4E7
	P18848
	P04637
	Q9NRZ9
	O00767
	O95864
	P12931
	P40763
	P29590
	P42345
	Q9Y697
	Q9H3D4
	Q13822
	P45880
	P07954
	Q8N5K1
	P35520
	Q9H1K1
	O95573
	Q96FW1
	P16070
	Q6ZUF6
	O60885
	P30041
	P58004
	P35240
	O00327
	Q16665
	P05412
	Q16790
	Q9HC24
	Q99541
	H1UUD2
	Q9BRQ8
	P13473
	P26651
	Q8N271
	Q9NZZ3
	Q96FZ7
	Q04828
	Q03135
	P30793
	Q9NTG7
	Q96EP5
	O00625
	Q9BXC0
	P53985
	P31350
	P22736
	P42336
	Q8N122
	P36956
	Q12772
	O75084
	P07237
	Q9H857
	O15382
	O60733
	Q99497
	Q16595
	O43463
	P15336
	Q86TX2
	P51648
	Q15831
	Q8NAU1
	P12830
	Q96PU5
	P25440
	Q15059
	Q58F21
	Q16698
	Q86SX6
	Q9Y6Q9
	O00482
	Q96RD6
	P05549
	P00450
	P62330
	Q99988
	Q8N2K0
	Q8WUF5
	Q00059
	Q7LBC6
	O15541
	P23526
	Q6IQ55
	P48735
	Q07869
	P35228
	O43255
	Q04206
	P54646
	P11473
	P46934
	Q06830
	P10275
	Q14872
	P61923
	O60356
	Q9P2H5
	P09874
	Q9UGN5
	Q9Y6F1
	Q9UKK3
	Q2NL67
	Q8N3A8
	Q8IXQ6
	Q53GL7
	Q9NR21
	Q9H0J9
	Q460N5
	Q460N3
	Q8N5Y8
	Q86YH6
	P10599
	Q9P0U3
	Q9NSA1
	P16220
	O43889
	Q02930
	P17174
	Q9HBH7
	Q9NR71
	P15090
	Q96B36
	Q9BVC4
	Q96EB6
	Q06418
	Q8N6T7
	P62328
	O14604
	O95235
	Q13011
	P43268
	P55072
	P29558
	O75164
	P10620
	Q9Y5U8
	Q9HD42
	Q96RR4
	P48431
	Q13242
	Q9HC23
	Q8IXJ6
	Q06413
	Q15910
	A5PLL7
	P17405
	Q76LX8
	P30304
	P11413
	Q03181
	P13929
	P80188
	Q9NX47
	Q92519
	Q02127
	Q16654
	Q15848
	P05231
	Q99952
	O15440
	P0C7P0
	Q8N5U1
	P09958
	Q96FL9
	Q9BQ90
	Q9BPZ7
	P85299
	Q6R327
	P09488
	O14746
	Q99969
	P51784
	Q14494
	Q16534
	Q9NQ88
	Q14114
	Q15365
	O94907
	Q8N5F7
	Q8IV42
	Q96PH1
	Q9NRD9
	Q9NRD8
	P52209
	P36888
	P22307
	P01111
	P01116
	P01112
	Q9UP52
	Q9H2H9
	P49589
	P09917
	Q14145
	Q9H1Y0
	O95352
	P18054
	O75342
	O15296
	Q9BYJ1
	P15735
	P21399
	P48200
	O75385
	Q9NT62
	Q86TL0
	Q14457
	Q9H492
	P60520
	Q9H0R8
	Q676U5
	Q5MNZ9
	Q9Y4P8
	O95219
	O75143
	Q8IYT8
	P00533
	P27361
	P28482
	P55957
	P37275
	P42771
	P30086
	O15524
	Q16878
	P10242
	P45983
	P45984
	Q16539
	Q9H8W2
	P54646
	Q13131
	Q15717
	Q92560
	P33527
	P36896
	P36897
	Q99814
	Q9Y5L2
	P01579
	Q4KMQ2
	Q14693
	P09429
	P21580
	O00206
	P18847
	Q13315
	Q9H869
	Q96KS0
	Q9UGB7
	Q16635
	Q86UE4
	O75874
	Q969H0
	Q96RD7
	O75190
	O14867
	P36776
	Q16584
	P49841
	Q9NPI1
	Q96A46
	O95140
	P49281
	Q92574
	P01137
	P37840
	Q8N884
	Q86WV6
	Q8N4P3
	Q00987
	O15151
	P16435
	P09622
	Q9GZV5
	P17252
	Q99538
	P04198
	P01562
	P01563
	P05014
	P01569
	P05013
	P01567
	P32881
	P01566
	P01570
	P05015
	P01571
	P01568
	Q9H0W8
	P20393
	P37231
	Q9Y5X3
	Q6TCH7
	Q9BPX6
	Q5JU69
	Q99558
	O00391
	Q96AX9
	Q9HBJ8
	Q9Y5W3
	P98177
	Q9H6S0
	Q16832
	Q92504
	Q7Z4K8
	P33121
	P29375
	P19474
	P16444
	Q8WWM9
	P14902
	O43708
	P17302
	O00264
	Q14011
	Q8WVX9
	P46937
	Q12899
	Q92597
	Q92508
	P42702
	P29350
	P18146
	O75077
	Q9BZB8
	Q96KJ9
	P01033
	O15054
	Q9HCE5
	Q86YT6
	P41229
	Q16204
	P23528
	O14686
	P05771
	Q16658
	Q8TDY2
	Q86U44
	P05164
	O15391
	Q9H9Z2
	P07900
	P23921
	Q9NYA1
	P61812
	Q6P6C2
	Q9UM07
	Q13087
	P08047
	P02511
	Q96CM8
	Q07812
	P42574
	P54849
	Q8IVP5
	Q9NYZ2
	P60983
	P0DMR3
	Q9Y5E9
	O60341
	Q04837
	P54578
	Q14995
	Q9Y6G5
	P04233
	Q7KZF4
	P37198
	O15534
	Q92730
	O95398
	P30260
	Q86X55
	Q9H093
	P05067
	P37235
	Q05084
	Q8NE86
	P35613
	Q6NZI2
	Q5U3C3
	Q96P20
	Q99572
	Q9NX09
	Q13829
	O95487
	Q8IWR1
	Q6P589
	O95571
	O14508
	Q5XXA6
	Q96T88
	Q16620
	Q6ZMJ2
	P35914
	Q00341
	Q5XUX0
	O00255
	P24310
	P01375
	Q9UM82
	Q9UMN6
	P78423
	O43524
	P28907
	Q92985
	P68431
	Q71DI3
	Q96C12
	P05109
	P06730
	Q9UN76
	O15055
	P29317
